# Supplementary material for: Prevalence of Untreated Early Childhood Caries of 5-Year-Old Children in Hong Kong: A Cross-Sectional Study
Source: Int J Environ Res Public Health. 2021 Nov 13;18(22):11934. doi: 10.3390/ijerph182211934 (PMC8625624; doi:10.3390/ijerph182211934)
Supplement: Supplementary file 1 [file ijerph-18-11934-s001.zip]

Archive with 1 entries (1 files):
- ijerph-1447048-supplementary.pdf
